# Supplementary material for: Performance Evaluation of Microscanner Plus, an Automated Image-Based Cell Counter, for Counting CD4+ T Lymphocytes in HIV Patients
Source: Diagnostics (Basel). 2023 Dec 28;14(1):73. doi: 10.3390/diagnostics14010073 (PMC10871079; doi:10.3390/diagnostics14010073)
Supplement: Supplementary file 1 [file diagnostics-14-00073-s001.zip]

Archive with 1 entries (1 files):
- diagnostics-2767948-supplementary.pdf
